# Supplementary material for: Secondary Degeneration Impairs Myelin Ultrastructural Development in Adulthood following Adolescent Neurotrauma in the Rat Optic Nerve
Source: Int J Mol Sci. 2023 Feb 7;24(4):3343. doi: 10.3390/ijms24043343 (PMC9966883; doi:10.3390/ijms24043343)
Supplement: Supplementary file 1 [file ijms-24-03343-s001.zip]

Archive with 1 entries (1 files):
- ijms-2134449-supplementary.pdf
